# Supplementary material for: Preference and strategy in proposer’s prosocial giving in the ultimatum game
Source: PLoS One. 2018 Mar 5;13(3):e0193877. doi: 10.1371/journal.pone.0193877 (PMC5837294; doi:10.1371/journal.pone.0193877)
Supplement: S4 Table — (XLSX) [file pone.0193877.s004.xlsx]

## Sheet: Sheet1
S4 Table. Data used for the analysis reported in the article
			DG_Give	JPY given to the recipient in the DG
			UGstd_give	JPY given to the recipient in the UGstd
			UGnint_give	JPY given to the recipient in the UGnint
			UGamb_give	JPY given to the recipient in the UGunc
			UGstd_MAO	MAO in the UGstd
			UGnint_MAO	MAO in the UGnint
			UGamb_MAO	MAO in the UGunc
			UGstd_exp	Anticipated percentage of rejection of JPY 200 to the recipient in the UGstd
			UGnint_exp	Anticipated percentage of rejection of JPY 200 to the recipient in the UGnint
			UGamb_exp	Anticipated percentage of rejection of JPY 200 to the recipient in the UGunc
			CRT_q1	First question in CRT (intuitive answer = 10, correct answer = 5)
			CRT_q2	Second question in CRT (intuitive answer = 100, correct answer = 5)
			CRT_q3	Third question in CRT (intuitive answer = 24, correct answer = 47)
			CRT	N of correct answers minus N of intuitive answers
			CRT_correct	N of correct answers
			CRT_int	N of intuitive answers
	ID	sex	DG_Give	UGstd_give	UGnint_give	UGamb_give	UGstd_MAO	UGnint_MAO	UGamb_MAO	UGstd_exp	UGnint_exp	UGamb_exp	CRT_q1	CRT_q2	CRT_q3	CRT	CRT_correct	CRT_int
1	1202101	0	0	400	200	300	500	300	300	40	70	70	10	5	47	1	2	1
2	1202102	0	200	400	200	200	200	100	100	30	10	20	5	5	47	3	3	0
3	1202103	1	500	400	200	300	300	100	100	60	0	0	5	100	24	-1	1	2
4	1202104	0	400	600	200	600	300	100	100	40	30	30	5	5	47	3	3	0
5	1202105	1	0	500	300	400	100	100	100	50	40	60	5	5	47	3	3	0
6	1202106	1	500	500	300	500	100	100	100	0	0	0	5	5	47	3	3	0
7	1202108	1	500	500	200	500	100	100	100	10	10	10	5	5	47	3	3	0
8	1202109	1	500	500	200	500	400	200	300	80	30	30	10	100	24	-3	0	3
9	1202110	1	200	400	200	200	300	100	100	40	20	20	10	5	24	-1	1	2
10	1202111	1	200	300	200	300	200	100	100	0	0	0	5	20	.	.	1	0
11	1202112	0	500	500	200	700	300	100	100	70	30	30	5	.	.	.	1	0
12	1202401	1	500	500	200	500	0	0	0	20	0	0	10	5	12	0	1	1
13	1202402	1	100	500	200	200	100	100	100	30	30	30	5	5	47	3	3	0
14	1202403	0	0	400	200	400	300	300	300	90	70	70	5	5	47	3	3	0
15	1202404	1	400	400	300	500	300	300	300	80	60	50	50	5	47	2	2	0
16	1202405	0	200	400	300	400	400	300	300	70	80	80	5	4	47	2	2	0
17	1202406	1	0	200	200	200	200	200	200	10	20	20	5	5	47	3	3	0
18	1202407	1	400	500	300	400	500	200	500	80	80	80	5	100	24	-1	1	2
19	1202409	0	200	300	200	300	300	400	300	60	80	60	5	5	47	3	3	0
20	1202410	1	200	500	200	200	400	100	200	50	10	0	10	50	12	-1	0	1
21	1202411	0	500	400	200	300	0	0	0	0	0	0	5	5	47	3	3	0
22	1202412	0	400	400	200	400	500	200	200	70	60	40	10	5	47	1	2	1
23	1202501	1	0	100	200	100	100	100	100	30	10	30	5	5	47	3	3	0
24	1202502	0	300	500	300	600	300	300	300	80	80	80	5	5	47	3	3	0
25	1202503	0	0	100	300	100	100	100	100	10	10	10	10	5	47	1	2	1
26	1202504	0	100	400	300	400	200	100	200	30	10	20	5	5	47	3	3	0
27	1202505	1	200	500	300	400	300	0	0	50	80	70	10	25	47	0	1	1
28	1202506	1	400	400	300	300	300	100	100	30	10	20	10	5	47	1	2	1
29	1202507	1	500	400	300	400	400	300	300	100	50	50	5	5	47	3	3	0
30	1202508	0	0	500	200	500	100	100	100	0	10	0	5	1	47	2	2	0
31	1202509	1	200	200	200	200	200	100	100	30	10	10	10	1	47	0	1	1
32	1202510	0	200	300	300	500	200	0	100	30	10	20	5	5	47	3	3	0
33	1202512	1	500	500	300	400	300	200	200	70	30	30	5	5	47	3	3	0
34	1202701	0	500	500	200	500	300	0	300	30	10	10	5	5	24	1	2	1
35	1202702	0	300	400	200	400	300	300	200	70	50	30	.	.	.	.	0	0
36	1202703	0	0	500	200	900	500	100	100	60	20	20	5	5	16	2	2	0
37	1202704	1	300	500	200	400	500	200	300	70	50	50	10	5	12	0	1	1
38	1202705	0	0	400	300	400	500	500	500	100	0	10	5	5	47	3	3	0
39	1202706	0	500	500	300	200	100	100	100	30	30	30	10	5	47	1	2	1
40	1202707	1	200	300	200	300	300	300	300	70	50	50	5	5	47	3	3	0
41	1202708	0	500	500	200	300	300	100	100	30	0	20	10	5	47	1	2	1
42	1202709	0	500	400	300	600	300	200	200	30	20	20	50	5	47	2	2	0
43	1202710	0	0	400	300	300	500	500	500	80	50	60	5	5	47	3	3	0
44	1202711	1	0	100	200	100	100	100	100	0	0	0	5	500	10	1	1	0
45	1202712	0	400	300	300	300	300	0	200	80	0	20	5	5	47	3	3	0
46	1292401	1	400	400	200	400	400	300	300	70	70	70	10	5	47	1	2	1
47	1292402	0	500	500	200	500	500	100	100	50	0	30	5	100	47	1	2	1
48	1292403	1	200	400	300	300	500	400	400	60	70	70	5	5	47	3	3	0
49	1292404	0	500	500	300	500	300	300	300	50	50	60	10	5	47	1	2	1
50	1292405	0	500	500	200	500	200	0	100	20	10	20	10	100	47	-1	1	2
51	1292406	1	500	200	200	200	100	100	100	20	20	20	5	100	47	1	2	1
52	1292407	1	500	500	200	700	300	200	300	30	30	40	5	100	24	-1	1	2
53	1292408	0	0	300	200	300	200	100	200	60	20	40	10	5	47	1	2	1
54	1292409	0	500	500	300	600	400	300	200	50	20	30	10	5	47	1	2	1
55	1292410	1	100	400	200	100	300	100	100	10	0	10	5	5	47	3	3	0
56	1292411	1	0	400	200	300	200	200	200	10	10	10	5	5	24	1	2	1
57	1292412	1	400	300	200	400	100	100	100	30	10	30	5	5	47	3	3	0
58	1292501	0	300	500	300	400	400	300	300	100	90	90	5	5	47	3	3	0
59	1292502	1	200	400	200	400	400	100	100	70	20	10	10	5	5	0	1	1
60	1292503	1	500	500	300	300	300	100	100	20	0	0	5	5	12	2	2	0
61	1292504	1	300	500	300	0	400	300	100	70	20	20	10	100	12	-2	0	2
62	1292505	1	500	500	300	300	100	100	100	10	0	10	5	5	47	3	3	0
63	1292506	0	200	500	200	0	400	300	500	90	90	90	10	5	36	0	1	1
64	1292508	0	0	400	200	400	600	600	500	100	90	100	10	5	47	1	2	1
65	1292509	0	400	500	300	400	500	500	300	100	100	100	5	5	47	3	3	0
66	1292701	0	0	300	200	300	100	100	100	20	0	10	5	5	47	3	3	0
67	1292702	0	0	100	300	100	100	100	100	0	0	0	5	5	47	3	3	0
68	1292703	0	0	0	200	0	0	0	0	0	0	0	5	5	47	3	3	0
69	1292704	0	0	100	300	100	100	100	100	30	10	10	5	5	47	3	3	0
70	1292705	0	0	400	200	400	300	300	300	30	50	50	5	5	47	3	3	0
71	1292706	1	400	300	300	300	100	100	100	30	10	20	10	5	47	1	2	1
72	1292707	0	300	400	200	400	300	300	300	70	50	80	10	5	47	1	2	1
73	1292708	1	500	500	300	500	300	300	300	60	50	50	5	5	47	3	3	0
74	1292709	1	400	300	200	500	300	300	300	40	70	40	10	100	24	-3	0	3
75	1312101	0	500	300	200	300	100	0	0	20	10	20	5	1	47	2	2	0
76	1312103	0	0	100	200	100	100	100	100	10	0	0	5	5	47	3	3	0
77	1312105	1	300	500	200	500	100	100	100	50	50	50	5	5	47	3	3	0
78	1312106	1	0	500	200	500	500	100	100	70	30	30	10	5	47	1	2	1
79	1312107	0	0	400	200	300	300	200	300	70	20	50	5	5	47	3	3	0
80	1312108	1	500	500	200	500	100	100	100	30	0	10	5	5	47	3	3	0
81	1312109	1	500	500	300	300	100	100	100	30	10	0	5	100	24	-1	1	2
82	1312110	0	0	500	300	500	100	100	100	50	20	40	5	5	47	3	3	0
83	1312111	1	400	300	200	200	100	100	100	10	0	10	5	100	47	1	2	1
84	1312401	0	300	200	200	100	100	0	100	30	0	0	10	5	47	1	2	1
85	1312402	1	100	500	300	300	300	100	200	100	10	20	0	100	24	-2	0	2
86	1312404	1	0	300	300	300	100	100	100	0	0	0	5	5	47	3	3	0
87	1312405	0	0	500	300	100	100	100	100	0	0	0	5	5	47	3	3	0
88	1312406	1	500	400	300	300	300	300	300	90	70	60	5	5	36	2	2	0
89	1312407	0	500	500	200	300	100	100	100	30	20	20	5	5	47	3	3	0
90	1312408	1	500	500	300	500	400	200	300	70	20	30	10	100	47	-1	1	2
91	1312409	1	500	600	200	500	500	100	100	10	0	10	10	20	12	-1	0	1
92	1312410	0	0	500	200	500	500	300	300	100	100	100	5	5	47	3	3	0
93	1312501	0	0	400	200	300	100	100	100	30	30	30	5	5	47	3	3	0
94	1312502	0	0	400	300	300	100	100	100	0	0	10	5	5	47	3	3	0
95	1312503	0	0	500	200	400	400	600	500	70	70	70	5	5	47	3	3	0
96	1312505	0	500	600	300	800	600	100	100	0	0	0	10	5	24	-1	1	2
97	1312506	0	100	400	300	200	300	200	300	80	20	30	5	5	.	.	2	0
98	1312507	1	500	500	300	500	400	100	100	70	40	40	10	100	12	-2	0	2
99	1312508	0	0	200	200	200	0	0	100	10	10	10	5	5	.	.	2	0
100	1312509	1	500	100	300	100	0	0	0	0	0	0	5	5	24	1	2	1
101	1312510	0	500	300	200	100	100	100	100	20	0	10	5	5	47	3	3	0
102	1312511	0	0	100	200	100	100	100	100	20	30	10	10	100	47	-1	1	2
103	1312512	0	100	700	300	500	500	0	400	70	30	70	10	100	24	-3	0	3
104	1312701	0	0	400	200	100	100	100	100	20	0	20	105	5	47	2	2	0
105	1312702	1	600	400	300	500	400	400	300	70	60	70	10	5	47	1	2	1
106	1312703	1	500	500	300	500	100	0	0	20	10	10	10	100	47	-1	1	2
107	1312704	0	500	500	300	400	100	100	100	20	0	10	10	5	47	1	2	1
108	1312705	1	200	500	200	500	400	200	300	50	60	50	5	5	47	3	3	0
109	1312708	0	0	100	200	100	100	100	100	10	10	10	10	5	47	1	2	1
110	1322101	0	200	500	300	500	0	0	0	0	0	0	10	100	47	-1	1	2
111	1322102	0	500	500	300	500	500	100	100	80	10	30	5	5	47	3	3	0
112	1322103	1	500	500	200	500	400	200	300	100	60	30	10	20	47	0	1	1
113	1322104	1	500	500	300	600	400	100	100	100	20	20	10	5	47	1	2	1
114	1322105	0	500	400	200	400	300	400	400	80	100	80	10	5	36	0	1	1
115	1322106	0	400	500	200	500	300	100	200	70	30	40	5	5	47	3	3	0
116	1322107	1	500	400	200	300	400	300	300	60	40	50	105	100	5	-1	0	1
117	1322108	1	0	500	300	300	0	0	100	40	20	30	5	5	47	3	3	0
118	1322109	0	0	100	200	200	100	100	100	0	0	0	5	100	32	0	1	1
119	1322110	0	500	500	200	400	400	300	400	70	40	50	5	100	47	1	2	1
120	1322111	0	0	400	200	100	500	100	100	80	20	30	5	5	47	3	3	0
121	1322112	0	500	500	200	500	400	100	100	90	0	40	5	100	47	1	2	1
